# Supplementary material for: Triple-Loaded Nanoemulsions Incorporating Coffee Extract for the Photoprotection of Curcumin and Capsaicin: Experimental and Computational Evaluation
Source: Pharmaceutics. 2025 Jul 17;17(7):926. doi: 10.3390/pharmaceutics17070926 (PMC12299237; doi:10.3390/pharmaceutics17070926)
Supplement: Supplementary file 1 [file pharmaceutics-17-00926-s001.zip]

Archive with 1 entries (1 files):
- pharmaceutics-3695508-supplementary.pdf
